# Supplementary material for: Homologs of Human Dengue-Resistance Genes, FKBP1B and ATCAY, Confer Antiviral Resistance in Aedes aegypti Mosquitoes
Source: Insects. 2019 Feb 2;10(2):46. doi: 10.3390/insects10020046 (PMC6409984; doi:10.3390/insects10020046)
Supplement: Supplementary file 1 [file insects-10-00046-s001.zip]

Archive with 2 entries (2 files):
- supplememtary FigureS1.tif
- Supplementary tables.XLSX
