# Supplementary material for: Homologs of Human Dengue-Resistance Genes, FKBP1B and ATCAY, Confer Antiviral Resistance in Aedes aegypti Mosquitoes
Source: Insects. 2019 Feb 2;10(2):46. doi: 10.3390/insects10020046 (PMC6409984; doi:10.3390/insects10020046)
Supplement: Supplementary file 1 [file insects-10-00046-s001.zip › Supplementary tables.XLSX]

## Sheet: Table S1
Table S1. siRNA of 12 Aedes aegypti homologues used in Aag2 cells
Ae. aegypti Gene ID	siRNA target
Conserved hypothetical protein (AAEL013110)	AACCTTTCTCACAAGCACTTT
Putative microtubule binding protein (AAEL001605)	AAGATCACCGAGCTTATTCTG
Putative cdc42 rho GTPase-activating protein (AAEL021611)	AATGGCTTCAATGTAGACATA
Short-chain dehydrogenase (AAEL008152)	AACTGGGTGCAATCGTCGTTT
Dedicator of cytokinesis (AAEL018215)	AACTAGGCCTAGATTTAGTGC
FK506-binding protein (AAEL007883)	AAGTGTTCGATTCGTCCCGGA
Kelch-like protein diablo (AAEL010911)	AAACACCCGCGCGTAACACTG
1-Acylglycerol-3-phosphate acyltransferase (AAEL006321)	AACAATATTTACTGCGTTCCA
Cysteine desulfurylase (AAEL010743)	AAAGATGAAGTGCTCGACGGA
Serine protease inhibitor 10 (AAEL007765)	AAGCAAATAATCGCCAACGAA
Monocarboxylate transporter (AAEL008028)	AATCCAACCAGATGACCACGA
Beta chain spectrin (AAEL005845)	AATACGAATACGACGGGGGCA

## Sheet: Table S2
Table S2. Primers used for qRT-PCR in Aag2 cells
Ae. aegypti Gene ID	qRT-PCR primers
Conserved hypothetical protein (AAEL013110)	Forward: GCGCACCCCGGAGGTTTTGG
	Reverse: CGGTGGTCACGGCTTTGTTGC
Putative microtubule binding protein (AAEL001605)	Forward: GCGGTCGTCATACAACACAC
	Reverse: GTGCTGTGAAGCTGTCGGTA
Putative cdc42 rho GTPase-activating protein (AAEL021611)	Forward: GCAGAGGCCCGTGATATTAG
	Reverse: CGGGCACCAACTTGTATAGG
Short-chain dehydrogenase (AAEL008152)	Forward: ATGTGAAGCCATTGGGAAAC
	Reverse: GTCCCAGTGGATGGAACTGT
Dedicator of cytokinesis (AAEL018215)	Forward: GTTACGGAGGAAAGCCGGCA
	Reverse: ACCAGGAAGCGCTCCGAAAG
FK506-binding protein (AAEL007883)	Forward: TCGATTCGTCCCGGACCCGT
	Reverse: AGCGTAGTCCGGCGAGCAGA
Kelch-like protein diablo (AAEL010911)	Forward: TGCCGTACTAGATGGGTTCC
	Reverse: CGTTTCGGGATCGTACACTT
1-Acylglycerol-3-phosphate acyltransferase (AAEL006321)	Forward: CTTTATTGCATCGGGCAAAT
	Reverse: ACCCGATGGTAATGTCCAGA
Cysteine desulfurylase (AAEL010743)	Forward: TTAAGGGAGTTGCACGGTTC
	Reverse: CTCACAAGCCTCTCCCAGTC
Serine protease inhibitor 10 (AAEL007765)	Forward: ATCTGATTTCGCCTGATTCG
	Reverse: GTGCACAACCTTGGAAACCT
Monocarboxylate transporter (AAEL008028)	Forward: ACGGATGGCATCACCTACTC
	Reverse: GTTTCATCGGTGCCATCTCT
Beta chain spectrin (AAEL005845)	Forward: AGCATGCATACAGCGATCAG
	Reverse: TTTGATGCTTGCGCTGTAAC
Rps7 (AAEL009496)	Forward: ACAAGAACCAGCAGACCAC
	Reverse: TCCGGGAATTCGAACGTAAC

## Sheet: Table S3
Table S3. Primers used for dsRNA generation in adult mosquitoes
Ae. aegypti Gene ID	Primers
AeATCAY (AAEL021611)	Forward: TAATACGACTCACTATAGGGTGGACGACAATGGCTTCAAT
	Reverse: TAATACGACTCACTATAGGGACGAGCACGTAGTCTTCGGT
AeFKBP1 (AAEL007883)	Forward: TAATACGACTCACTATAGGGAGGAGTCATCCCACCAAATG
	Reverse: TAATACGACTCACTATAGGGATGCACCATTTGCTAATTTGTTT
GFP	Forward: TAATACGACTCACTATAGGATGGTGAGCAAGGGCGAGGAGCTGT
	Reverse: TAATACGACTCACTATAGGTTACTTGTACAGCTCGTCCATGCCG

## Sheet: Table S4
Table S4. Primers used for qRT-PCR in adult mosquitoes
Ae. aegypti Gene ID	qRT-PCR primers
AeATCAY (AAEL021611)	Forward: CAGAGGCCCGTGATATTAGAAG
	Reverse: GTATCCACCGTGGGACAATAC
AeFKBP1 (AAEL007883)	Forward: GGTTGAATAAGCGCTGGAATG
	Reverse: TTCGTCGTGGTTGGATGTT
Rps7 (AAEL009496)	Forward: ACAAGAACCAGCAGACCAC
	Reverse: TCCGGGAATTCGAACGTAAC
DENV2	Forward: CTWTCAATATGCTGAAACGCG
	Reverse: CGCCACACAAGGGCCATGAACAG

## Sheet: Table S5
Table S5. siRNA-mediated silencing assay during DENV2 infection in Aag2 cells (plaque assay; DENV2 plaque forming unit/mL).
β-gal (control)	AAEL013110	AAEL021611	AAEL007883	AAEL007765	AAEL008028	AAEL005845
3500	7500	10500	7000	5500	3500	3500
1500	9500	6000	9500	3500	4000	4000
5500	4500	7500	7500	4000	6500	1500
5000	1500	7500	6000	5500	5000	5000
6500	3000	9000	13000	9500	6000	5000
2500	5500	11000	7500	7000	6000	3000
β-gal (control)	AAEL001605	AAEL008152	AAEL018215	AAEL010911	AAEL006321	AAEL010743
8500	8000	8000	7500	8500	8500	8000
6500	10000	10000	8000	7500	10500	10000
7000	11500	10000	13000	9000	9000	5000
5500	8000	9500	7000	10500	9000	4500
5500	8000	7500	8500	11000	9000	4500
2500	7500	5000	10000	6500	7500	5500
